# Supplementary material for: Small RNA Sequencing Reveals Dlk1-Dio3 Locus-Embedded MicroRNAs as Major Drivers of Ground-State Pluripotency
Source: Stem Cell Reports. 2017 Nov 9;9(6):2081–96. doi: 10.1016/j.stemcr.2017.10.009 (PMC5785679; doi:10.1016/j.stemcr.2017.10.009)
Supplement: Table S7. List of Predicted mRNA Targets Used for Gene Ontology and Pathway Analysis, Related to Figures 3 and 5 [file mmc2.xls]

## Sheet: GO mRNAs Ground State
mRNA predicted by TargetScan to be targeted by ground state miRNAs
0610011L14Rik
0610030E20Rik
0610031J06Rik
1110004F10Rik
1110012D08Rik
1110012J17Rik
1110020G09Rik
1110038D17Rik
1190002N15Rik
1200014J11Rik
1300014I06Rik
1500003O03Rik
1600021P15Rik
1700008O03Rik
1700017B05Rik
1700018B08Rik
1700025G04Rik
1700052N19Rik
1700066B19Rik
1810010H24Rik
1810013L24Rik
1810041L15Rik
1810074P20Rik
2010002N04Rik
2200002K05Rik
2210012G02Rik
2210404J11Rik
2210408I21Rik
2310014H01Rik
2310022A10Rik
2310022B05Rik
2310028H24Rik
2310028O11Rik
2310035C23Rik
2310079G19Rik
2400001E08Rik
2410002O22Rik
2410004B18Rik
2410017P09Rik
2410018M08Rik
2410042D21Rik
2500003M10Rik
2610301B20Rik
2610301G19Rik
2700078E11Rik
2810030E01Rik
2810046L04Rik
2810474O19Rik
2900064A13Rik
3110043O21Rik
3110047P20Rik
3110082D06Rik
4732418C07Rik
4833424O15Rik
4833439L19Rik
4921517D22Rik
4930403N07Rik
4930506M07Rik
4931406P16Rik
4931408A02Rik
4931428F04Rik
4933407C03Rik
4933425O20Rik
4933430H15Rik
5830433M19Rik
5930434B04Rik
6030446N20Rik
6030458C11Rik
6230409E13Rik
6330407J23Rik
6430527G18Rik
8430427H17Rik
9030418K01Rik
9330159F19Rik
9430020K01Rik
9530068E07Rik
A130022J15Rik
A230046K03Rik
A430105I19Rik
A830080D01Rik
AA467197
Aatk
Abat
Abca1
Abca2
Abcb10
Abcb7
Abcb9
Abcc10
Abcc4
Abcc5
Abhd10
Abhd13
Abhd15
Abhd2
Abhd3
Abi1
Abi2
Abi3
Abi3bp
Ablim3
Abtb2
Acaca
Acad8
Acbd5
Acer2
Acot11
Acot7
Acp1
Acsf2
Acsl3
Actc1
Actn4
Actr3
Acvr1
Adam12
Adam17
Adam19
Adam9
Adamts12
Adamts14
Adamts17
Adamts18
Adamts19
Adamts20
Adamts4
Adamtsl1
Adamtsl3
Adc
Adck3
Adcy1
Adcy6
Adcy7
Adcyap1r1
Add1
Adm
Adpgk
Adra1b
Adra2b
Adrb1
Adrb2
Adrb3
Adrbk2
Aebp2
Aen
Afap1
Aff1
Agfg1
Agfg2
Agpat6
Agps
Agrn
Ahctf1
Ahcy
Ahdc1
AI118078
AI464131
AI593442
AI597468
AI836003
AI846148
Ajap1
Akap1
Akap10
Akap12
Akap17b
Akap2
Akap5
Akap7
Akt3
Aldh1a3
Aldh6a1
Alkbh5
Alpl
Als2
Amd1
Amd2
Amigo1
Ammecr1
Ammecr1l
Amotl1
Amotl2
Ampd2
Anapc1
Angpt1
Angptl2
Ank
Ank2
Ankdd1b
Ankib1
Ankrd10
Ankrd13a
Ankrd13c
Ankrd17
Ankrd28
Ankrd40
Ankrd43
Ankrd49
Ankrd50
Ankrd55
Ankrd56
Anks1
Anks1b
Ano1
Ano4
Antxr1
Anxa7
Ap1g1
Ap1s1
Ap1s3
Ap2a2
Apba1
Apbb3
Apcdd1
Aph1a
Apln
Aplnr
Aplp2
Apoa5
App
Appbp2
Aqp4
Aqp9
Ar
Arap2
Arcn1
Arf1
Arf3
Arfgap2
Arfgef1
Arfgef2
Arfip1
Arglu1
Arhgap11a
Arhgap12
Arhgap20
Arhgap23
Arhgap28
Arhgap29
Arhgap44
Arhgap5
Arhgap6
Arhgef15
Arhgef17
Arhgef2
Arhgef26
Arhgef33
Arhgef40
Arhgef6
Arhgef7
Arid1a
Arid3a
Arid3b
Arid3c
Arih1
Arl13b
Arl2bp
Arl4a
Arl4c
Arl4d
Arl5a
Arl8b
Armc8
Arnt2
Arpp19
Arrb1
Arrdc4
Arx
Asap2
Asb15
Asb7
Ash1l
Astn1
Asxl1
Asxl2
Asxl3
Atad1
Atad2b
Atad5
Atf1
Atf3
Atg12
Atg16l1
Atg7
Atl2
Atn1
Atoh8
Atp10a
Atp11a
Atp13a3
Atp1b1
Atp1b2
Atp2a2
Atp2b2
Atp2c1
Atp5g2
Atp6v1a
Atp6v1b2
Atp7a
Atp8a1
Atp8b1
Atp8b2
Atp8b4
Atrn
Atrx
Atxn1
Atxn10
Atxn7l3b
AU019823
AU040320
Auts2
Avpr1a
Axin1
Axin2
Azin1
B230219D22Rik
B230312A22Rik
B3galnt2
B3galt1
B3galt6
B3gat1
B3gat2
B3gat3
B3gnt1
B3gnt2
B3gnt7
B3gnt9-ps
B4galt1
B4galt3
B4galt5
B630005N14Rik
Baalc
Bahcc1
Bai3
Baiap2
Bambi
Bard1
Barhl2
Basp1
Baz1a
Bbc3
BC002230
BC004004
BC013529
BC017647
BC024659
BC030336
BC030867
BC037034
BC052040
BC057022
BC085271
BC089491
Bcan
Bcap29
Bche
Bcl2l1
Bcl7b
Bclaf1
Bdp1
Begain
Bend3
Bhlhe23
Bhlhe40
Bicd1
Bicd2
Bin3
Birc6
Bivm
Blcap
Bmf
Bmp7
Bmpr1a
Bmpr2
Brd3
Brd4
Brd8
Brdt
Brox
Brpf1
Brsk2
Bsdc1
Bsn
Btaf1
Btbd3
Btbd9
Btf3l4
Btg1
Btg3
Btla
Bud13
Bzrap1
Bzw1
Bzw2
C030046E11Rik
C230081A13Rik
C2cd2
C2cd2l
C2cd4c
C330018D20Rik
C330019G07Rik
C3ar1
C77080
C77370
Cables1
Cachd1
Cacna1d
Cacna1g
Cacna1i
Cacnb2
Cacnb4
Cacng5
Cadm4
Calb1
Calcrl
Calm1
Calm2
Calr
Calu
Camk1
Camk1d
Camk2d
Camk2n1
Camk2n2
Camkk2
Camkv
Camsap1l1
Camta2
Cand1
Canx
Cap1
Cap2
Capn12
Capn5
Capn6
Capzb
Carm1
Cartpt
Casc4
Casd1
Casp3
Casp8ap2
Cav3
Cbfb
Cblb
Cbln1
Cbln3
Cbwd1
Cbx2
Cbx3
Ccar1
Ccdc103
Ccdc112
Ccdc117
Ccdc120
Ccdc126
Ccdc138
Ccdc15
Ccdc21
Ccdc32
Ccdc42
Ccdc43
Ccdc47
Ccdc6
Ccdc71
Ccdc88a
Ccdc91
Ccdc92
Ccdc93
Ccin
Ccl21a
Ccl21b
Ccl21c
Ccl22
Ccna2
Ccnd2
Ccnd3
Ccng2
Ccnj
Ccnk
Ccnt2
Ccnyl1
Ccr7
Cct8
Cd164
Cd200
Cd200r1
Cd24a
Cd276
Cd69
Cd86
Cd93
Cdc14a
Cdc25b
Cdc27
Cdc34
Cdc42
Cdc42bpa
Cdc42ep3
Cdc42se1
Cdc73
Cdca4
Cdca7l
Cdh1
Cdh11
Cdh2
Cdh20
Cdh22
Cdh5
Cdk1
Cdk12
Cdk14
Cdk16
Cdk17
Cdk19
Cdk5r1
Cdk6
Cdk8
Cdkn1a
Cdkn1b
Cdnf
Cdr2l
Cds2
Cdv3
Cdx2
Cdyl2
Cebpa
Cebpd
Cecr2
Celf1
Celf4
Celf5
Celsr2
Cenpj
Cenpo
Cenpv
Cenpw
Cep110
Cep120
Cep135
Cep164
Cep170
Cep57l1
Cep97
Cercam
Cfl1
Cfl2
Cftr
Cggbp1
Cgnl1
Chchd1
Chd4
Chd5
Chdh
Chka
Chm
Chml
Chn1
Chn2
Chodl
Chpf
Chrd
Chrm4
Chst1
Chst11
Chst15
Chst2
Chst3
Chst8
Chsy3
Cic
CK137956
Ckap4
Cks1b
Clasp1
Clasp2
Clca4
Clcn5
Cldn12
Cldn6
Cldn8
Cldnd1
Clec16a
Clic5
Clint1
Clip3
Clk4
Clmn
Clp1
Clpb
Clptm1l
Clpx
Clspn
Cltb
Cltc
Cmah
Cmpk1
Cmtm6
Cnbp
Cnih
Cnih2
Cnih4
Cnksr2
Cnksr3
Cnnm3
Cnot1
Cnot2
Cnot4
Cnot7
Cnr1
Cntd1
Cntn3
Cntn4
Coil
Col10a1
Col11a1
Col14a1
Col15a1
Col16a1
Col19a1
Col1a2
Col24a1
Col27a1
Col3a1
Col4a1
Col4a2
Col4a3
Col4a3bp
Col4a5
Col5a1
Col5a2
Col8a1
Colq
Copg
Cops2
Cops7a
Coq7
Cox10
Cox6b1
Cox8a
Cpa4
Cpd
Cpeb1
Cpm
Cpne2
Cpne3
Cpne4
Cpne8
Cpox
Cpsf4
Cpsf6
Crat
Crb1
Crb3
Crct1
Creb5
Crebzf
Crim1
Crispld1
Crispld2
Crlf3
Crmp1
Crot
Crtap
Crtc3
Cry2
Cse1l
Csf1
Csf2
Csnk1e
Csnk1g3
Csnk2a1
Csnk2a2
Cst6
Ctbp2
Ctcf
Ctdnep1
Ctdp1
Ctdspl
Ctif
Ctnnal1
Ctnnb1
Ctns
Ctsl
Cuedc2
Cul1
Cul4a
Cul4b
Cul5
Cwc22
Cxcl12
Cxcr4
Cxcr5
Cxcr7
Cyb5b
Cyb5r4
Cyfip1
Cyfip2
Cyld
Cyp26b1
Cyp46a1
Cyp4f14
Cyth3
D0H4S114
D14Abb1e
D16Ertd472e
D17Wsu92e
D18Ertd653e
D1Bwg0212e
D1Ertd622e
D1Pas1
D230025D16Rik
D3Bwg0562e
D4Bwg0951e
D4Ertd22e
D4Wsu53e
D630037F22Rik
D630045J12Rik
D930014E17Rik
Dab1
Dach1
Dact1
Dact3
Dag1
Dagla
Dalrd3
Dbi
Dbx1
Dcaf10
Dcaf15
Dcaf17
Dcaf5
Dcaf6
Dcaf8
Dcbld1
Dcbld2
Dcdc2a
Dclk1
Dclk3
Dclre1b
Dcun1d1
Dcun1d2
Dcun1d4
Dda1
Ddhd1
Ddhd2
Ddi2
Ddit4
Ddost
Ddx19a
Ddx19b
Ddx26b
Ddx3x
Ddx5
Dedd
Dek
Dennd1a
Dennd1b
Dennd4c
Dennd5b
Depdc1b
Derl1
Des
Dffa
Dgat2
Dgcr8
Dgkd
Dgke
Dhh
Dhx15
Dhx33
Dhx57
Diap2
Dicer1
Dido1
Dimt1
Dip2a
Dip2b
Dip2c
Diras1
Dkk2
Dkk3
Dlc1
Dlg1
Dlg2
Dlg3
Dlgap1
Dlgap4
Dlk1
Dll1
Dll4
Dlx1
Dlx2
Dlx3
Dmc1
Dmd
Dmp1
Dmrt1
Dmrta2
Dmrtb1
Dmxl2
Dnahc11
Dnajb2
Dnajb5
Dnajb9
Dnajc1
Dnajc13
Dnajc14
Dnajc18
Dnajc2
Dnajc27
Dnajc3
Dnajc5
Dnajc6
Dnali1
Dnd1
Dnm2
Doc2b
Dock1
Dock3
Dock7
Dopey1
Dpcd
Dpf2
Dpp3
Dpp6
Dpp8
Dpy19l1
Dpysl2
Dpysl5
Dram1
Drd1a
Drp2
Dsc1
Dscaml1
Dsel
Dsg2
Dst
Dstyk
Dtna
Dtwd1
Dtwd2
Dtx1
Dtx2
Dtx4
Dusp1
Dusp10
Dusp16
Dusp22
Dusp23
Dusp4
Dusp9
Dvl3
Dynll1
Dynll2
Dynlt1a
Dynlt1b
Dynlt1c
Dynlt1e
Dynlt1f
Dyrk1b
Dzip1
E130309F12Rik
E2f1
E2f6
E330021D16Rik
Ebf3
Ece1
Eda2r
Edar
Edem1
Edem3
Edn1
Edn3
Eef1a1
Eef1e1
Efemp2
Efhd2
Efna2
Efna5
Efnb1
Efnb2
Efnb3
Efr3b
Efs
Egfr
Egln2
Egr2
Ehmt1
Eif1
Eif2c1
Eif2c3
Eif2c4
Eif4a2
Eif4b
Eif4e3
Eif4enif1
Eif4h
Eif5
Eif5a
Eif5b
Elavl4
Elf1
Elf5
Elfn1
Elk1
Elk3
Elmo1
Elmo2
Eln
Elovl2
Elovl4
Elovl5
Elovl7
Eml1
Eml4
Emp1
Emx2
Enc1
Endod1
Enpp4
Enpp5
Ensa
Entpd1
Eny2
Ep300
Epb4.1
Epb4.1l1
Epb4.1l2
Epb4.9
Epc1
Epha3
Epha7
Ephb2
Ephb4
Ephb6
Eps15
Eps8
Ept1
Erbb2ip
Erc2
Ercc4
Ercc6
Ereg
Erf
Eri1
Ermap
Ermn
Ero1l
Ero1lb
Erp44
Errfi1
Esf1
Esr1
Esr2
Esrp1
Esrrb
Etaa1
Etf1
Etnk1
Etv5
Etv6
Evx1
Exo1
Exoc4
Exoc6b
Exog
Exph5
Extl3
Eya1
Eya3
Ezh2
Ezr
F3
Fa2h
Fads3
Faf2
Fam102a
Fam108c
Fam114a1
Fam116a
Fam117a
Fam117b
Fam118a
Fam118b
Fam120a
Fam120c
Fam122a
Fam122b
Fam123c
Fam125b
Fam131b
Fam134c
Fam13a
Fam150b
Fam154b
Fam160a1
Fam160a2
Fam160b1
Fam160b2
Fam163a
Fam168b
Fam174a
Fam175b
Fam176a
Fam178a
Fam179b
Fam181b
Fam184b
Fam188b
Fam189a1
Fam190a
Fam193b
Fam198a
Fam199x
Fam19a1
Fam19a2
Fam19a3
Fam19a5
Fam20b
Fam38a
Fam38b
Fam43a
Fam45a
Fam47a-ps
Fam49a
Fam53b
Fam53c
Fam59a
Fam60a
Fam73a
Fam73b
Fam76b
Fam83g
Fam84b
Farp1
Fastk
Fat4
Fbln7
Fbn1
Fbn2
Fbrs
Fbrsl1
Fbxl12
Fbxl14
Fbxl16
Fbxl19
Fbxl20
Fbxl22
Fbxl3
Fbxl5
Fbxl7
Fbxo22
Fbxo32
Fbxo34
Fbxo42
Fbxo45
Fbxo48
Fbxo8
Fbxw11
Fbxw7
Fchsd2
Fermt2
Fga
Fgf12
Fgf13
Fgf14
Fgf20
Fgf4
Fgf5
Fgf6
Fgfr1op
Fgfr2
Fgfrl1
Fhdc1
Fibin
Fignl2
Filip1l
Fip1l1
Fitm2
Fkbp1a
Fkbp4
Fli1
Flnc
Flrt1
Flrt3
Fmnl2
Fmr1
Fnbp4
Fndc3a
Fndc4
Fnip2
Fos
Fosb
Foxa1
Foxb1
Foxc1
Foxd3
Foxf2
Foxm1
Foxo1
Foxo4
Foxo6
Foxp3
Foxq1
Fras1
Frat2
Frem2
Frk
Frmd3
Frmd4b
Frmd5
Frmd6
Frmd7
Frmpd4
Frrs1
Frs2
Fry
Fryl
Fsd1l
Fst
Fstl5
Ftsjd2
Fubp1
Fubp3
Fxr2
Fyttd1
Fzd1
Fzd2
Fzd3
Fzd4
Fzd6
Fzd8
G3bp2
Gab2
Gabbr2
Gabpa
Gabpb1
Gabra6
Gabrb3
Gabrg2
Gabrp
Gad1
Galc
Gale
Galnt13
Galnt2
Galnt3
Galnt4
Galntl6
Gap43
Gas2
Gas2l3
Gas7
Gata3
Gata4
Gatad2a
Gatc
Gatm
Gbe1
Gca
Gclc
Gcnt2
Gcnt4
Gcsh
Gdap2
Gdf10
Gdpd1
Get4
Gfm2
Gfod1
Gfpt1
Gfpt2
Gfra1
Gga1
Gga2
Gga3
Ggnbp2
Ggt7
Ggta1
Ghr
Gigyf1
Gins3
Gipc1
Git1
Gja1
Gldc
Glipr2
Glis3
Gltscr1
Gm10591
Gm12824
Gm13304
Gm1337
Gm13476
Gm14436
Gm1987
Gm2058
Gm2a
Gm5567
Gm608
Gm6531
Gm6788
Gmeb1
Gna11
Gnal
Gnaq
Gnaz
Gnb1
Gng2
Gng3
Gng5
Gnpnat1
Gns
Golga2
Golga7
Golga7b
Golt1b
Gorasp1
Gpatch2
Gpatch3
Gpatch8
Gpbp1
Gpc1
Gpc6
Gpcpd1
Gpd2
Gphn
Gpkow
Gpm6a
Gpr124
Gpr137
Gpr137b
Gpr137c
Gpr155
Gpr156
Gpr157
Gpr174
Gpr176
Gpr183
Gpr3
Gpr45
Gpr77
Gpr97
Gramd1c
Gramd4
Grb10
Grb2
Greb1
Greb1l
Grhl1
Gria1
Gria2
Gria3
Grid2ip
Grik2
Grik3
Grik5
Grk5
Grlf1
Grm1
Grm3
Grm5
Grm8
Grpel2
Grsf1
Gsbs
Gse1
Gspt1
Gspt2
Gsx2
Gtdc1
Gtf2a1
Gtf2e1
Gtf2i
Gtpbp1
Gucy2e
Gucy2f
Gulp1
Gxylt2
Gyk
Gzf1
H2-Eb1
H2afy
H2afy2
H2afz
Habp4
Hand1
Hand2
Hapln1
Harbi1
Has2
Hbs1l
Hbxip
Hcfc1r1
Hdac1
Hdac7
Hdac9
Hdgf
Hdgfrp3
Hdhd2
Hdlbp
Heatr5a
Hectd1
Hecw1
Heg1
Hephl1
Herc3
Herpud1
Hes1
Hes5
Hexim1
Hey1
Hey2
Hiat1
Hiatl1
Hic1
Hif1an
Hif3a
Hip1
Hipk1
Hivep1
Hk2
Hlcs
Hlf
Hmga1
Hmga1-rs1
Hmga2
Hmgb1
Hmgb2
Hmgb3
Hmgcr
Hmgcs1
Hmgn3
Hmgxb4
Hnf4g
Hnrnpa0
Hnrnpa1
Hnrnpab
Hnrnpc
Hnrnph1
Hnrnph2
Hnrnph3
Hnrnpu
Homer2
Hook1
Hoxa10
Hoxa11
Hoxa5
Hoxb1
Hoxb6
Hoxb7
Hoxc10
Hoxc6
Hoxc8
Hoxd1
Hpca
Hpcal4
Hprt
Hs2st1
Hs3st3b1
Hs3st5
Hsdl1
Hsdl2
Hsf2
Hsp90aa1
Hspa13
Hspa2
Hspa4
Hspa5
Htr1d
Htr4
Htra2
Htra3
Hunk
Huwe1
Hvcn1
Hyal1
Hyal4
Iars
Icmt
Id1
Id2
Ide
Idh2
Ier5
Igdcc3
Igdcc4
Igf1
Igf1r
Igf2bp2
Igf2bp3
Iglon5
Igsf3
Igsf6
Ihh
Ikbkap
Ikzf2
Ikzf3
Ikzf4
Ikzf5
Il10
Il13
Il18r1
Il1a
Il1rap
Il1rl1
Il23a
Il4
Il6
Il6ra
Il6st
Ildr2
Ilf3
Ilk
Impact
Impdh1
Impg2
Ing2
Ing3
Ino80
Inpp4a
Inpp4b
Inpp5f
Insr
Ints12
Ints2
Ip6k1
Ip6k3
Ipcef1
Ipmk
Ipo8
Iqcb1
Iqcj-schip1
Iqck
Iqgap1
Iqsec1
Iqsec2
Ireb2
Irf1
Irf4
Irs1
Irx2
Itfg1
Itga1
Itga3
Itga6
Itga8
Itga9
Itgav
Itgb1
Itgb3
Itgb6
Itm2c
Itpk1
Itpkb
Itpkc
Itpr1
Itprip
Itpripl2
Itsn2
Ivd
Iws1
Jag2
Jam2
Jdp2
Jmy
Jph3
Jund
Jup
Kat2b
Katnb1
Kbtbd13
Kbtbd2
Kbtbd8
Kcna4
Kcnc3
Kcnc4
Kcng3
Kcnh3
Kcnj1
Kcnj10
Kcnj11
Kcnj2
Kcnk1
Kcnk18
Kcnma1
Kcnmb1
Kcnmb2
Kcnn3
Kcnq2
Kcns2
Kcns3
Kcnv1
Kcnv2
Kctd10
Kctd12
Kctd21
Kctd4
Kctd8
Kdm1b
Kdm4a
Kdm5a
Kdm5b
Kdm5c
Kdm6a
Kdm6b
Khdrbs3
Khnyn
Khsrp
Kif11
Kif13a
Kif14
Kif20a
Kif21b
Kif3b
Kif3c
Kif4
Kif5a
Kif5c
Kifc2
Kirrel
Kit
Klc1
Klf12
Klf14
Klf15
Klf3
Klf8
Klhdc10
Klhdc2
Klhdc8b
Klhl1
Klhl14
Klhl17
Klhl20
Klhl23
Klhl24
Klhl31
Klhl5
Klhl6
Klhl9
Klk10
Klkb1
Kpna3
Krcc1
Kremen1
Krit1
Krt33b
Krt34
Krt83
Krtap11-1
Krtap7-1
Ktn1
Ky
L1cam
Lalba
Lamc1
Lamc2
Lamp1
Lancl2
Large
Larp1
Larp4
Larp4b
Larp6
Lass3
Lass6
Lats1
Layn
Lbh
Lbr
Lca5
Lclat1
Lcor
Ldlr
Ldlrap1
Leng1
Leng8
Lep
Leprotl1
Lfng
Lgr5
Lhfpl2
Lhx2
Lhx5
Lhx6
Lhx8
Lhx9
Lif
Lifr
Limd1
Limk2
Lims1
Lin28a
Lin28b
Lin52
Lin7c
Lin9
Lingo1
Lingo2
Liph
Lipt2
Llgl1
Lmbr1
Lmbrd1
Lmcd1
Lmln
Lmo1
Lmo3
Lmo4
Lmtk2
Lmx1a
Lnp
Lnpep
Lonrf1
Lor
Loxl1
Loxl3
Loxl4
Lpar1
Lpcat4
Lpgat1
Lphn2
Lpin2
Lpl
Lrba
Lrch1
Lrch2
Lrfn4
Lrig1
Lrig3
Lrp12
Lrp2
Lrp3
Lrp4
Lrp6
Lrp8
Lrrc1
Lrrc16b
Lrrc2
Lrrc20
Lrrc28
Lrrc30
Lrrc4
Lrrc40
Lrrc4c
Lrrc58
Lrrc8a
Lrrc8d
Lrrfip2
Lrrk1
Lrrn1
Lrrtm1
Lrrtm4
Lrtm1
Lsm12
Lsm14a
Lsm14b
Lsm5
Ltb
Ltn1
Luc7l3
Luzp1
Lypd6b
Lzts2
M6pr
Mab21l1
Mab21l3
Macf1
Maea
Maf
Mafg
Magi2
Magi3
Magix
Magt1
Mak
Mal
Maml1
Maml2
Maml3
Man1a
Map1lc3b
Map2k4
Map3k12
Map3k3
Map3k4
Map3k8
Map3k9
Map4k4
Mapk1
Mapk11
Mapk1ip1l
Mapk4
Mapk6
Mapk8
Mapk8ip3
Mapkapk2
Mapre2
Mapre3
Mapt
March6
March8
March9
Marcks
Mark1
Mark3
Marveld2
Marveld3
Masp1
Mat2b
Mbd5
Mbnl2
Mbtps2
Mcart6
Mcc
Mcf2l
Mchr1
Mctp1
Mdfi
Mdfic
Mdga1
Mdm1
Me3
Mecom
Med12
Med13l
Med15
Med29
Med7
Med8
Med9
Mef2d
Megf11
Megf9
Meis2
Meis3
Memo1
Meox2
Mesdc1
Mex3a
Mex3d
Mfap3l
Mfhas1
Mfn1
Mfsd11
Mfsd4
Mfsd6
Mfsd9
Mga
Mgea5
Mgll
Mgrn1
Mgst3
Mid1ip1
Mier1
Mier2
Mier3
Mink1
Mip
Mitf
Mkl1
Mkl2
Mkln1
Mlec
Mlf1
Mll1
Mll3
Mllt1
Mllt10
Mllt11
Mllt4
Mllt6
Mlst8
Mmd
Mmgt1
Mmp11
Mmp15
Mmp20
Mn1
Mnat1
Mnt
Mobkl1a
Mobkl2b
Mobkl3
Mon2
Mosc1
Mpeg1
Mphosph9
Mpz
Mrfap1
Mrpl15
Mrpl35
Mrps25
Msn
Msr1
Msrb3
Msx2
Mtap2
Mtap4
Mtap7
Mtap7d1
Mtch2
Mthfd1l
Mtmr1
Mtmr11
Mtmr12
Mtmr2
Mtmr6
Mtor
Mtpn
Mtss1
Mtx3
Mxd1
Mybl1
Mycbp2
Mycs
Mylip
Mylk
Myo1e
Myo1f
Myo1h
Myo9a
Myocd
Myst2
Myst4
Naa11
Naa15
Naa16
Naa40
Nab1
Nab2
Nacc2
Nadk
Nanos1
Nap1l1
Nap1l3
Napepld
Nars
Nasp
Nat14
Nat15
Nat8l
Nav2
Nbr1
Ncald
Nck2
Nckap1l
Nckap5
Ncl
Ncoa1
Ncoa2
Ncoa3
Ncoa5
Ncoa7
Ncs1
Ndfip2
Ndst2
Necap1
Nedd1
Nefm
Nek3
Nek7
Nek9
Nelf
Nell2
Neo1
Neurl1b
Neurod1
Neurod6
Neurog1
Neurog2
Nf1
Nfatc2ip
Nfatc3
Nfic
Nfkbia
Nfkbiz
Nfxl1
Nfyb
Ngf
Ngfr
Ngfrap1
Nhlh2
Nhsl2
Nid2
Nipa2
Nipal3
Nipal4
Nkain2
Nkain4
Nkap
Nkd1
Nkiras1
Nkiras2
Nkrf
Nktr
Nkx2-9
Nlgn2
Nlgn3
Nln
Nlrc5
Nme4
Nme6
Nme7
Nmnat3
Nnt
Nod1
Nog
Nol4
Nol7
Nolc1
Notch3
Nova2
Npat
Npbwr1
Npcd
Npepl1
Npepps
Nphp3
Nphs2
Npl
Npm1
Nptn
Nptx2
Nptxr
Npy1r
Nr1d2
Nr2e1
Nr2f1
Nr2f2
Nr2f6
Nr3c1
Nr3c2
Nr4a2
Nrarp
Nras
Nrbf2
Nrcam
Nrk
Nrp1
Nrtn
Nrxn1
Nsa2
Nsg2
Nsl1
Nsmce2
Nsun4
Nsun5
Ntng1
Ntrk2
Nts
Nuak1
Nucks1
Nudt10
Nudt17
Nudt3
Nudt4
Numa1
Nup153
Nup155
Nup35
Nus1
Nutf2
Nxt2
Nynrin
Obscn
Ocrl
Ogt
Ola1
Olfm3
Olfml1
Omg
Onecut3
Opa1
Opcml
Opn3
Opn5
Oprd1
Orc3
Orc4
Orc5
ORF61
Ormdl2
Osbp
Osbp2
Osbpl11
Osbpl1a
Osbpl3
Osbpl6
Osmr
Ostf1
Otop3
Otub1
Otud7b
Otx1
Otx2
P2rx1
[truncated: 1,345 more rows]

## Sheet: GO mRNAs Serum State
mRNA predicted by TargetScan to be targeted by serum miRNAs
0610009O20Rik
1110065P20Rik
1500009L16Rik
1700001L19Rik
1700020O03Rik
1700021F05Rik
1810019J16Rik
2610002M06Rik
2610507B11Rik
2810408M09Rik
2810432L12Rik
4921517D21Rik
4933403F05Rik
6430571L13Rik
6530418L21Rik
A130010J15Rik
A1cf
A930005I04Rik
A930018P22Rik
Abcd2
Abl1
Acat1
Accn1
Aco2
Actr10
Adam22
Add2
Adra1a
Ahcyl2
Ahsa2
AI837181
AI848100
Aicda
Aim1l
Akirin1
Aldoa
Alx1
Amfr
Ankrd13b
Ankrd57
Ano8
Anp32a
Anp32e
Ap1ar
Arhgap24
Arhgap31
Arhgap36
Arhgap42
Arntl
Arrb2
Arsb
Asb1
Ascl1
Asf1a
Asph
Astn2
Atf7
Atg9a
Atoh1
Atp10d
Atp5g3
AW555464
Axl
B230120H23Rik
B4galt2
Bcl6
Bcorl1
Bcr
Blzf1
C530008M17Rik
Cacnb3
Cadm1
Calcr
Camk2b
Camk4
Cant1
Car7
Card11
Carhsp1
Casp2
Cav1
Ccl1
Ccng1
Cd274
Cd28
Cd99l2
Cdh10
Ceacam1
Celf3
Chd6
Chd7
Chst7
Cited2
Clcn4-2
Cnih3
Cntfr
Col17a1
Coq2
Crebl2
Crhr1
Csf1r
Csn2
Csnk1g2
Csrnp2
Cuedc1
Cxcl10
Cybrd1
Cyp19a1
D030056L22Rik
D10Bwg1379e
D730040F13Rik
Dazap1
Dbc1
Ddx17
Deptor
Det1
Dgkb
Dgkz
Dio2
Dmwd
Dnaja2
Dnajc16
Dnm3
Dock11
Dpm1
Dpysl4
Dr1
Dync1i1
E130309D14Rik
Ednra
Eefsec
Ehd1
Elmod1
Eng
Etl4
Etv1
Exoc8
F2rl2
Faim2
Fam105a
Fam107a
Fam155a
Fam167a
Fam46a
Fam78b
Fam83h
Far1
Fbf1
Fbxl2
Fbxo10
Fbxo43
Fbxw2
Flt1
Fmn1
Fnbp1l
Fndc8
Frat1
Fut8
Fyco1
Gabarapl1
Gabra3
Gapt
Gata6
Gbx2
Gdap1l1
Gif
Glrb
Gm106
Gm1568
Gm5111
Gm606
Gm973
Gnai2
Gpatch1
Gpd1l
Gpr126
Gpr81
Gpr85
Grhl2
Grm7
Grpel1
Gtf2h1
Hcn3
Hcrtr2
Hdx
Hk1
Hmgcll1
Hmgn2
Hnf4a
Hnrnpl
Hoxd10
Hsd17b11
Igfbp3
Il12a
Il21
Il24
Ina
Ing5
Inpp5d
Inpp5k
Insm1
Irf2bp1
Itga10
Itgb1bp1
Itsn1
Ivns1abp
Jak1
Kcne1l
Kctd9
Kdm2b
Kif2a
Kl
Klc2
Klf11
Klhdc9
Krt1
Krt35
Kynu
Lamp2
Lasp1
Lass2
Lcp2
Ldha
Lef1
Lekr1
Lemd3
Lgi1
Lhfp
Lima1
Lipa
Lix1
Lman1
Lman2l
Lnx2
Lpin1
Lpo
Lrp2bp
Lrrc15
Ltbp1
Maff
Map2k1
Map3k10
Map3k7
Mcfd2
Med1
Mical2
Micall1
Mid2
Midn
Mlycd
Mobp
Mon1a
Mpp2
Mras
Mrpl49
Mrpl9
Ms4a1
Msl1
Mta2
Myo1d
N28178
Nav3
Ncor2
Neto1
Neurod2
Nfe2l1
Nfe2l2
Nfil3
Ngef
Niacr1
Nid1
Nipal1
Nkx3-1
Nlgn1
Npas4
Nsg1
Nsmce4a
Nsun6
Nup50
Ogfrl1
Olfml3
Osbpl7
Osbpl8
Ovol1
Oxsr1
Pafah1b2
Paip2b
Pam
Pard3b
Pcdh1
Pcsk6
Pdcd4
Pdlim7
Peli1
Pex3
Pfkm
Pgm2
Pgrmc2
Phka1
Phlda3
Phldb1
Pigh
Pitpnb
Pkia
Pkp4
Pld2
Plekha1
Plekhg3
Plekhm1
Plod1
Pnoc
Pnpla8
Postn
Ppil2
Ppp1r11
Ppp1r1c
Ppp1r3a
Ppp1r3b
Prex2
Prkag2
Prkci
Prokr1
Prokr2
Prpf19
Prpf4b
Prps2
Prrc1
Pskh1
Psmd3
Ptges
Ptpn4
Ptprn2
Pvrl1
Pxn
Rab3c
Rab43
Rai14
Ralgds
Rap2a
Rasa2
Rasef
Rdh11
Reck
Rela
Rell1
Rerg
Rgs20
Rgs7bp
Rho
Ric8b
Rims2
Rnf123
Rnf34
Rps6ka4
Rps6kl1
Rras
Rs1
Rspo1
Scel
Scfd1
Sdc1
Sdcbp
Sec16a
Sec61a1
Sema3g
Sema4b
Sema5a
Sept6
Serpine1
Serpinf2
Sestd1
Sfi1
Sfpi1
Shisa7
Shkbp1
Siah2
Sidt1
Sipa1
Six4
Skp2
Sla
Slamf1
Slc12a6
Slc16a10
Slc25a1
Slc25a23
Slc27a4
Slc28a3
Slc2a13
Slc30a3
Slc32a1
Slc41a2
Slc44a2
Slc7a6
Smad3
Smad4
Smap1
Smc6
Smcr8
Smug1
Snai2
Snap91
Snx12
Snx15
Snx4
Socs3
Sox10
Sox2
Sp9
Sprn
Src
Srl
St6galnac6
Stard6
Stk38l
Svop
Synj1
Sypl
Taf5
Tagap
Tagap1
Tbck
Tbx2
Tcam1
Tcfap2c
Tdrkh
Terf2
Tesk1
Tfdp2
Tgfbi
Thbd
Thumpd1
Tle4
Tmc3
Tmem109
Tmem120b
Tmem134
Tmem136
Tmem150b
Tmem154
Tmem170
Tmem184b
Tmem22
Tmem26
Tmem45a
Tmem55a
Tmod1
Tns4
Tpd52
Traf6
Trim32
Trim39
Ttc19
Tusc5
Txn1
Upp2
Usf1
Usp3
Usp46
Vat1
Vcl
Vwa5b2
Wasf1
Wrb
Wscd2
Wwp1
Xkr4
Yme1l1
Ywhae
Ywhaq
Zcchc8
Zdhhc16
Zfp316
Zfp407
Zfp518b
Zfp553
Zfp608
Zfp654
Zmpste24
Zmym4

## Sheet: miR-541, - 410, -381 targets
mRNAs predicted by TargetScan to be targeted by miR-541-5p	mRNAs predicted by TargetScan to be targeted by miR-410-3p	mRNAs predicted by TargetScan to be targeted by miR-381-3p
RP11-664I21.6	FGF12	GRM5
NDUFB8	LCORL	HOOK3
KRTAP13-4	CPEB4	PNN
FOLH1	LMTK2	PDAP1
RP11-1102P16.1	WDR44	NFKBIA
KRTAP13-2	TMEFF2	ANO4
GSTM1	TEX14	UBR1
ACRC	TMEM108	KIF1B
MPV17	ZFX	C1orf63
HSPB2	SMAD7	DMTF1
GPR34	NDFIP2	MDFIC
BOP1	PBRM1	VCPIP1
KIF5B	NUMB	UBN1
NEIL1	PLXNA2	TUSC3
TDGF1	ADCYAP1	PTCH1
MROH9	ATAD1	UBAP2L
DHRS4	IARS	RNF144A
TMC2	PPP1R12B	GRAMD4
POU5F1B	KIAA1024	C9orf150
STK3	MYT1L	ZFPM2
SCIMP	CREB5	HBP1
TNFSF18	SCAMP5	CHD2
FAM216B	ATG16L1	MSX2
KIF16B	C18orf25	INO80D
NUDT2	IPO7	ARID4B
DHRS4L2	OTX2	TRIM63
CPSF7	CLDN10	FAM188A
MED23	KLHL29	STX12
SORCS1	VAT1L	LRRC4
NDE1	C9orf72	FAM107B
ANTXR1	PCDH8	SEMA6D
KCNMB2	RBMS2	CWC22
RHOD	PHF19	NRXN1
RNF222	RREB1	GTF2I
LBR	SPATA6	TET3
MLST8	HMGB1	PARD6B
HOXD10	RAPGEF2	LRP6
FCRLA	TRAPPC3	BTBD7
TMOD4	ST18	MITF
ZNF697	SP3	EPB41L1
SUMO3	BAZ2B	EDEM3
IRX2	ENSA	KPNA6
GRM7	TBX5	ATRN
MS4A8	SFMBT2	CCR2
C10orf11	ACVR1C	DNAJC27
RNF125	RORA	NR5A2
FTSJ2	ARID2	KIAA0947
TERF2	TEC	MED14
RBM41	ORMDL2	RAB2A
RNF141	DLX3	ROD1
KRT77	GAD1	RAPGEF5
OSR1	EYA3	USP34
KIAA1462	HS3ST1	RAB39B
QRSL1	SYNPR	FILIP1L
GSKIP	FCHSD2	CBX5
KIAA2026	RAPGEF6	KIF22
ZFAND2B	MOBKL1A	JPH1
ZNF667	CHD7	LZTS2
MCTP1	SIX6	CDC42
GPRC5C	GCFC1	PRDM12
CRYBA1	RAI1	JAG2
KPNA1	YY1	ARHGEF33
ARHGEF33	RAI14	SNX29
SMAD4	ZC3H12C	MPHOSPH9
ST13	CASK	PTP4A1
CCDC33	ADM	RNF2
YARS	PLEKHM2	CLCF1
SLC45A2	BTF3L4	KIAA1267
MPI	SYN2	GABRE
KRTAP19-3	SERPINB2	NHS
SELE	PRKAR2B	KLF12
FAM155A	ITPKB	CPSF6
CCDC148	USP32	EIF4G3
GLYATL3	ZMYM3	CDK1
FBXL22	COPS7B	JPH3
PHOX2A	CPSF6	RBM24
BOD1L2	STARD13	SIX3
GRIA4	RERE	SBF2
PITPNA	GRIA2	ACVR2B
RAB6A	PABPC4L	ID2
SPRR1A	PAPD7	C16orf52
NRM	CCL22	NKX2-8
CNTN1	DTNA	MLL3
C12orf39	FGF7	PSIP1
TRAT1	CDK13	LCORL
NRBP2	PBX3	INTS6
PROB1	USP6	GPC6
MBNL1	TEAD1	SCAF8
PRF1	TMEM110	DCAF10
GABARAP	CBX4	ZSWIM4
NPLOC4	DPYSL2	NOL4
DRD2	PDE4B	GFRA1
FCHO2	KPNA6	HOXA9
RUNX1T1	ACVR2B	CNOT2
ZNF275	ETS1	KDSR
TMPRSS11D	MID1IP1	EIF1
NOVA2	PPAP2B	TMEM168
KAAG1	PHF6	HIATL1
ZDHHC15	ST6GAL2	ELOVL7
KCNJ2	CDK14	LRRC16B
DTD2	TMEM170B	ZNF740
VAMP1	SAMD4A	SLMAP
PSORS1C2	CTNNBIP1	APPBP2
NIPAL4	TNRC6B	GTDC1
PRKCQ	ZER1	IQSEC2
PDLIM5	SNTB2	KLHL15
SMIM2	RECK	ZFAND3
RBBP9	YAF2	EIF4G2
ST8SIA1	MYLIP	CACNA1C
SRSF10	ARHGAP24	GAS2
ARSJ	NFIB	R3HDM2
BOLA3	WNT7B	SCN7A
C9orf85	APPBP2	VBP1
AURKC	QKI	GRM8
H1FX	ST8SIA4	IER5
PAK3	NSD1	SIAH1
GART	WNT11	UBE4A
BET1L	KLF6	CHD4
CYSLTR1	BRWD3	NFIA
LRRC19	N6AMT1	CGGBP1
PDCD6	OR51E2	ZBTB22
RFX1	POU2F1	KLF3
AC090186.1	C21orf91	MEIS2
APBB3	PARD6G	TIPRL
TROVE2	PCBP2	IKZF2
KHDRBS3	PDE4D	FGFR2
FAF2	SMAD2	SNRK
KCNJ3	AFF4	RAB8B
PP13439	IL4	SYVN1
ENO1	BEND3	CASP8AP2
STAC2	IP6K1	PHF15
HSD3B7	MBNL3	ESRP1
LEFTY1	MAGI3	CDC14B
OTOP2	CSF2	ZNF532
BTBD9	ARID4B	ACTG1
NRSN1	ATP8B2	NAMPT
ACVR1B	C16orf52	FAM117A
CD93	CBX3	LRRTM3
C9orf91	MSX2	ETF1
PDC	RPS6KA3	PDS5A
CELF2	ARHGAP5	KALRN
HEBP1	WDR82	WEE1
ANKRD61	TNPO1	CHTOP
KBTBD3	C11orf87	PAPOLG
MEX3C	NR3C1	DCC
PRSS33	LRRTM2	ZNF521
RND3	RC3H1	MYH10
TSTD2	ZBTB44	YTHDF1
PCSK5	ZZZ3	RRAS2
NAT14	PJA2	NLK
RASGRP1	PDGFA	ADAMTS3
FBXO33	NTRK2	ETS1
AC069547.2	BBX	SMEK2
CYB561	SLC8A1	SEPHS1
C2orf91	FAM118B	UBR5
SNX20	SNRPF	GPR158
RREB1	TMEM184A	ASXL2
SPATA5	VEGFA	ORC4
PRRG4	FOXK1	UBE2E2
OPRK1	LRP6	FAM134C
LRRC26	UNC5A	NBEA
KMT2B	FMNL2	PLAG1
NEUROD6	ProSAPiP1	SH3PXD2A
CYB5D1	C1orf21	FZD3
NME9	NRG1	NDUFAB1
RNASE3	VANGL2	LARP1
PIGM	SH3GLB1	SIPA1L2
PCSK2	SYP	RAP2C
WDFY1	CPEB3	SAMD12
C2orf42	SOS1	PPP1R14C
EGFL7	AMMECR1	USP15
PGLYRP1	DGKE	RALGPS1
ZC4H2	SP4	COL11A1
LMOD3	TCF4	TBC1D15
RUNX2	ZDHHC21	F3
PP13004	HNF4G	GPR64
SRF	SH3PXD2A	GRIA1
CTB-58E17.5	ZNF148	ADAMTSL1
ZBTB21	MMP14	HIPK1
OPN3	BCL2L11	MIER1
PCBP4	PPFIBP1	RYBP
DDT	LPCAT4	C15orf41
FEV	MPP7	EPB41
GTF3C2	SMAD6	ZFHX3
FAM13A	PDPK1	PAPOLA
MTX3	BOC	PLEKHG5
AC129492.6	CAPN12	PRR12
PPP1R26	PPP6R1	R3HDM1
PCBD2	BDNF	TAOK1
ZFP36	ATN1	GRIP2
LINC00632	FBXL20	SRSF1
NIPAL2	GSK3B	PNRC1
CLLU1	ZC3H6	ACSL3
RAB39A	BDH2	UBE3A
KRT26	NCOA1	TNS1
C6orf10	MGA	RBM12B
PTGS1	SENP3	CCNT2
TMEM201	SAV1	LEF1
QARS	MAP3K12	USP1
TXNL4B	PTF1A	TRPM7
PARPBP	NAMPT	DGKD
RCOR1	KIAA2022	LIN9
EFNB1	FZD2	GATAD2A
NABP2	NTF3	PAN3
BAIAP2	NPTX2	PDS5B
KLHL23	SSH1	PHF2
VRK3	FAM19A5	GAD1
C4orf26	POU3F2	CNKSR3
CD4	MATR3	ST6GAL2
ZNF524	GFPT1	ICK
RBAK-RBAKDN	MAFG	MLLT6
DCSTAMP	GXYLT1	STRBP
POLR3GL	DCDC2	SYT11
PROSC	FOXP2	CSRNP3
CPQ	SYT2	HNRNPH2
RELA	SHANK2	RPL36A-HNRNPH2
TLL1	RAB8B	FA2H
GRAPL	MACC1	CIC
ZNF324B	BEND4	ESRRG
TMEM164	ABHD13	ZNF238
HMGA2	PTPRB	DCUN1D4
AL592284.1	SCAI	PRRC2A
FIBIN	ATP2B2	DUSP4
HOXD11	NR2F2	MSL2
AMIGO3	RASAL2	ASXL1
DCAF12	ODZ1	LGR4
STARD13	HSPC159	KIAA0240
GPR158	FAM190B	FKBP5
HIST2H4A	TMEM64	VPS13B
MAP3K7	DCC	SMARCA5
KRTAP5-5	MAF	KHDRBS1
PTTG1IP	NUFIP2	GORASP2
ST6GALNAC5	DLG3	CDC73
AC002451.1	AFF1	MED13
GXYLT2	ZBTB34	HMGXB4
NOTCH4	ERO1L	HMGCR
TCP11L2	TCF7L2	BDNF
FILIP1L	CDK19	PCGF3
SSNA1	C18orf1	ARHGAP35
C10orf126	PRRX1	KLF4
WFDC1	RUNX1T1	RPS6KA3
CPLX3	NETO1	SNRNP40
NYX	PPP1R9A	NKRF
JAK2	C5orf41	KIAA2022
FGF7	LIN54	SORBS1
GADD45B	SRPR	DLC1
MAP4	TMTC1	ATXN7L1
TIFAB	TLL1	STX16
CHCHD5	SLC25A42	DCLK3
PTCHD2	KDM6A	ANKRD50
PRSS42	PIK3IP1	AGAP1
MEN1	CHRDL2	NUCKS1
C17orf102	ZDBF2	ROCK2
FCN1	OLIG3	HNRNPR
FAM213B	CSRNP3	NR2F2
PLEKHS1	TGFBR2	OSBPL3
SLC11A2	F3	UBL3
GPA33	HDAC1	DMXL2
USH1C	VAMP2	BHLHE40
ZPBP2	KIAA0247	SOX4
FSCB	OSBPL3	SSH2
SLC12A6	CD47	CCNK
KCNJ10	SLIT3	JHDM1D
RASSF4	TEAD3	RNF111
ADAMTS4	TNFRSF10B	STK40
AC079341.1	DUSP8	CUL5
ATPIF1	GRAMD1B	XPO7
ABLIM2	SNX2	SMO
PODXL	DOCK8	MED6
UROC1	PNPT1	DLL4
TMEM155	PCDH19	RPRD1B
ASAH2B	MNX1	PURG
CLPTM1L	KLHL9	TWIST1
HCCS	SETDB2	RAB33A
DDX41	CNTN4	REV3L
GLB1L	TMEM188	ACVR1
SOSTDC1	KITLG	PAPOLB
TRAPPC13	ANKRD12	RIMKLB
KRTAP2-2	TRERF1	HIVEP2
AC000003.2	IGF1	DCUN1D3
RUNX1	RAB1A	FOXF2
INHBB	ITCH	GPC1
CCDC42	FBXO33	ZBTB49
STC1	CSNK1G1	DIP2C
YPEL2	KDM2A	SLC35A5
ANGPTL5	TAF4	BIRC6
PTP4A2	CNTNAP1	VAMP4
CCDC170	ATF1	ARHGAP5
TACR3	FBXO42	SOCS6
NSG2	RNF44	BASP1
TBC1D9B	SVIL	CUX2
CD177	LHX1	MAPRE2
XKR4	TCEAL1	KIAA2018
GAB1	CTNND1	AHDC1
CSNK1G1	DEPDC1	KPNA3
ZNF852	PPARGC1B	NAP1L5
FAM155B	UTY	ANK3
BCL2L10	FGF9	ZNF652
EIF3J	PMEPA1	PRKRIR
FAM133A	GLCE	ARAP2
NAA50	MAB21L1	ZMYM6
RBMX2	EZR	STXBP5L
MAFG	GORAB	RNF13
CNIH1	PPFIA1	EFNB2
KIF2A	CHD2	MAP4
FAM222B	JHDM1D	PATL1
MBD5	TMED5	NEUROG2
C5orf20	PCNX	PDHA1
ANO10	PTEN	ELOVL2
ASB9	KLF3	PURA
SLC7A5	SLC2A12	BTF3L4
LPPR5	FZD5	AP1S3
FOXB1	MLL2	YY1
FAR1	DDX3X	SLC7A1
FOXN3	FAM120C	SFRP2
PIGQ	AGFG2	DNAL1
FSHB	NDST1	NBR1
ZNF668	KIAA0355	HIPK2
AFF2	PAPPA	KCTD12
ARGLU1	IGF2BP1	SYF2
RABGAP1L	CPEB2	TMEM39A
DOK6	ERG	ZFYVE21
ZNF781	ZNF449	QSER1
OTC	KLF12	CNNM4
BICC1	MEF2A	PHACTR4
DUS4L	ESR1	HOXC8
VAC14	NFAT5	EPS8
DNAJC5G	CBL	MAFG
TPI1	WNT5A	SEPT9
WNT11	DTX4	DLL1
FAM198B	CDON	CCDC85A
FZD4	INO80D	LCOR
CNOT2	HLF	WWC1
LBH	NMT1	SOX9
LYSMD3	SF1	TLE1
EFNA5	C13orf15	FNBP4
HCAR1	KLF5	IFITM10
VWC2	BHLHE40	KIF5C
MT-ND5	ARFGEF2	HIVEP1
ACSS3	RHEB	TBCE
SLC6A6	TIAM1	TCF3
VPS13C	USP6NL	SLC6A8
MYZAP	PRRC2C	DNALI1
NSRP1	BSDC1	PTPRE
HIBADH	GRHL3	ID1
ZNF324	FOXF1	C11orf61
FAM189A2	DACT1	MMAB
ARHGAP20	WNT5B	ZDHHC9
NR0B2	MTDH	RBFOX2
SPOCK3	BMPER	ZIC1
PSMG4	STXBP1	MBNL1
PUS3	SOX18	CFTR
MUC6	FBRS	NKTR
VDR	AHCTF1	NSD1
ZZZ3	PRIMA1	UBE2W
PEPD	TRPC1	GSK3B
HS6ST2	SP1	ZBTB38
NSF	PRR12	WNT5A
FCER1A	MCFD2	AAK1
KLF7	ZFP36	MNX1
NES	NTN1	PIAS1
PLXNB3	RANBP9	KLRAQ1
SFTPB	PLXND1	MTF1
CAMK1G	FOXQ1	EFS
LYPLA1	RICTOR	HECTD1
AADACL3	KIT	THRB
APCDD1	UBE2H	SYNGR3
NUP62CL	FZD1	RBM5
GDPD4	PDZD2	TCERG1L
KCNMB1	BCL9L	NPR3
CCDC177	FGFR2	NUFIP2
BUB3	ABLIM3	EFNB1
MMP13	HMGA2	PDE7B
CD300LG	FOXD3	CCNA2
TVP23A	ELMO2	NUP35
RSRC1	MEX3C	LYSMD3
GPR20	LRRC4	IGF1R
CCDC86	ACTN4	NRP2
DCTN4	GPR137B	WASF3
HOXA7	DNAL4	NFAT5
PLEKHG7	LARP6	CTDP1
HS6ST1	RGMB	BRF2
NDRG4	ETV6	STK24
C3orf38	SCN2B	PPP1R10
NOC3L	UBE2I	SNAI1
BNIP3L	HTRA2	TGFB3
PIAS3	NDRG4	EXO1
SYT10	SLC25A3	GDAP2
ADRA2B	ARHGAP39	CPNE2
GNPDA2	FHDC1	MTDH
FAM114A1	CADM4	TMEM56
C2orf15	PTK2	GRHL3
MRPL30	SKIL	UNC119B
C9orf117	CDS2	AFF4
TMEM229B	HUWE1	SNCA
FAM63A	TNRC18	FMNL2
KAT2A	CD200	TAF4B
TNS4	LRRC2	MLLT10
KRT5	ATP1B2	FRMD4A
TRPS1	EIF4G2	DHX40
KCNE1L	IGF1R	AMMECR1
EPN2	COMMD6	EMP2
SFRP2	GLG1	IMPACT
EN2	ZNF592	MSRB3
CRTAC1	SEPT9	ZFYVE20
TFE3	RAB21	OTUD1
GOLPH3L	RNF214	DDX6
PLEKHB1	MYT1	CALM2
ELMO1	SKAP2	IREB2
MFAP4	CNOT2	STAT3
RAB11FIP2	LARP1	ARHGEF3
MIEN1	CEP97	AGPAT3
METTL7A	RNF182	ITGA6
MEDAG	PLAGL2	COL1A2
IQCK	TRIOBP	EIF4A1
TXLNB	DFNB31	RRM2
AC104472.1	SIKE1	ARHGAP44
CCDC114	MEX3B	ST8SIA2
MARCH1	LDLR	NFASC
TCF4	RHOBTB2	NSMCE4A
PIGT	INPP5A	GIN1
BAALC	PIAS3	C19orf22
HELLS	RANBP10	ZBTB39
FOXN4	LOXL3	SPRY1
FAM19A1	MEX3D	ZNF292
SPNS3	IQSEC1	CLSPN
WNT7B	IQCK	COL12A1
OPHN1	ZNF384	XPO1
PARP12	TPPP	MYT1L
COL4A3BP	HBEGF	RICTOR
SERPINA5	SYNGAP1	KIAA1217
RBM44	LRRFIP2	NR3C1
SEMA5B	BTG3	ZBTB44
WIPF2	HOXA11	DEK
KPNA5	SLC2A1	SUB1
VTI1B	FZD8	IKZF4
HIST2H4B	HEXIM1	SATB1
ZBTB8B	PCDH10	NR4A2
PRMT6	MYH9	LMO3
KIAA0319L	STAT3	MARK1
GJB4	UBE2B	B3GNT2
HIST2H2BE	TUBGCP3	SEZ6L
PLCXD3	NFKBIZ	AZIN1
PARD3	OSBP2	RAB6B
KLHDC8A	NAA15	SH2D4B
ARHGAP33	ETF1	CD44
SLC39A2	NDFIP1	WAPAL
NOB1	PPP1R3F	SHANK2
SGSM2	SLC6A15	KAT6B
ATP10B	KSR2	PBX1
SOX8	H3F3B	DGCR14
DNAJC16	ZFHX4	SLITRK4
HDHD2	ANKRD11	ZNF697
SLAMF1	MKL1	FOXP2
WBSCR16	SOX21	BCL11B
C1QTNF1	RGL1	SBNO1
HOXB9	SEC22C	ZNF148
HEATR1	CLSTN3	QKI
HOGA1	ATP11A	FRS2
TMEM239	TTC17	JUP
C2CD2	HACE1	EEA1
CD6	MYH10	ITFG1
VSTM2L	ZDHHC5	ABI3BP
NWD1	DMRTA2	SGTB
ZNF341	CYCS	SLC38A1
ZNF292	ANKIB1	NDEL1
IDH3G	FNBP1L	HNRNPD
MYRIP	JKAMP	NASP
IL13	YIPF2	DOT1L
CLEC4M	IGSF3	KAT6A
MANEAL	TRA2B	EFNA5
SYN1	NR4A2	RASGEF1A
LIMK1	FLT1	DLX2
SH2D1A	ADIPOR2	PPP1R2
AC026703.1	MPPED2	MARCH1
SFRP5	UBR2	ITM2C
MEGF11	SMOC1	DCBLD2
BOK	BAZ2A	ZNF518A
SCML2	STRN3	FBXO45
HDX	FAM116A	DAGLA
CDKN2B	VCP	ELF2
KRTAP10-12	OSBP	UTY
GP1BA	UBXN7	PDE10A
ZNF474	TXNDC17	CYFIP1
ILK	TMEM132B	LPHN2
ZBTB39	CALML4	MR1
NIPAL1	FOSB	PAFAH1B1
ARNT2	ARMC8	ARMC8
CRYL1	SAMD4B	ARHGAP20
RPGRIP1L	ZNF609	KIAA1967
BTN1A1	TRAK2	RAPGEFL1
DDI1	RBM47	FAM76B
PAX4	RBM3	C5orf41
CD44	C11orf58	OTUD3
SIX3	SORT1	KIAA1429
UBXN10	MTMR12	FAM43A
CDC23	HIPK1	TMED7
ERO1L	MEF2C	HMGB1
ZBED3	UBTF	SIK3
AL590452.1	LPHN2	FOXO1
HIRA	ZNRF1	PLEKHA6
PPARA	DIP2A	ARX
RPRD1A	DCLK1	SLC23A2
UBE2W	CDC42EP3	ANKRD12
ADAMTS10	TBC1D15	SEPT11
C11orf48	SPRED1	SPRY3
PBXIP1	VGLL4	SLAIN2
C11orf30	SH3RF3	VEZF1
THTPA	COL4A1	FAM199X
CRHR2	SATB2	RORA
ATG3	ZC3H7B	CREBZF
CHD7	SNTB1	BCL11A
CNTN6	IQGAP1	NUDT4
TMCC1	MXD1	ST5
ADAM19	ULK2	KDM6A
IRAK1	MAFB	C11orf58
PLEKHA8	CREBBP	CTU2
WNK1	MAP3K3	PCDH19
STOM	DCAF5	JAG1
ODF2	DGKG	KIAA0408
HNF4G	SRCIN1	CRTC3
RWDD2A	RTN4RL1	FOXJ3
PRKCE	ZBTB7A	ANO1
GMPS	ZFAND5	CBL
ARID2	NRXN1	DLGAP2
ZC3H6	C17orf85	ADCY1
MAF1	SNX27	HES1
ZBTB4	ELL2	ZNF384
DPT	NCALD	N4BP1
FBXW7	TNRC6C	C19orf6
PRELP	STRN	FABP3
FNIP2	MBNL2	SP2
TNKS2	BCL11A	CUL1
YPEL1	C20orf112	ST18
DDX52	RBM27	TBC1D4
RP11-366L20.2	PPARGC1A	FLRT3
GPR157	RCOR1	SLC18A2
C12orf23	MFAP3L	PTMS
GPR124	APBB2	TFAP2B
CNKSR1	NFIA	FOXD3
SMARCC2	SORL1	SNX9
PSD3	CCDC6	CEBPA
SLC46A3	USP9X	INSIG1
GRM1	ZNF516	ETS2
VCL	FRMPD4	HMGB2
PRDM8	BCL11B	NOTCH3
HOXA13	PRRC2B	MEX3B
RNF121	CNOT6L	PPP1R3F
HS3ST4		XPR1
BARD1		CNBP
YTHDF1		VAPA
LYRM1		SLC34A2
SLC1A2		ZNF319
CHRFAM7A		ITCH
PACS1		MED13L
ZBTB47		UNC80
MON1B		SPRED1
CCDC60		SOCS5
NTRK2		KCTD15
CLDN2		EBF1
TRIP11		LPHN1
PCP4L1		GRM1
CCDC155		PCDH7
ZFY		CPLX2
HMBS		DDHD1
KLHL28		MEX3A
RCOR3		LIN28A
CD164		CAB39
ADRA1D		MLL
TEX22		ERBB4
HSF1		CAMTA1
SERP1		SLC4A4
SKA2		RCAN2
TRAF4		NUP160
RASEF		LRRC1
KLLN		GDF11
IKZF5		APP
MYH15		HNRNPA1
FAM222A		IRX3
CTGF		RAB11B
ZDHHC20		WAC
ELF3		AMPD3
RAB31		ERF
RP4-559A3.7		ZMIZ1
LONP2		HERC2
ESRRG		SMOC1
CHIC1		TNS3
TBC1D19		EBF3
SLC23A2		TLN2
C1orf226		KRAS
G2E3		CTNNB1
NSUN7		MAGI1
KLHL24		GULP1
WARS2		ProSAPiP1
STK36		NFIB
PREPL		ZMYND11
HEATR2		LRFN1
KLHL26		DYRK1A
ZIK1		ZNF592
PTER		MCART6
FAM189A1		PHIP
SLC24A3		CLIP3
TGFBR1		ZDHHC2
GLP2R		LSM14A
FOXJ2		CPEB3
FZD3		MYCN
IGFBP2		NFYB
NEUROG3		BMPR2
ENTHD1		FNIP1
SV2A		MARCKS
CTF1		PPP3CA
GRAP2		C3orf63
LPAR5		CELF2
TLE4		BCL2L11
IGF2		MEF2C
PLEKHB2		SLC1A2
DDX21		SCAMP1
ZFX		USP46
DPF3		ZNRF3
HAPLN3		C3orf70
GPR173		SCAI
MYD88		TANC2
HSPA12A		CNOT6L
PAFAH1B1		SRSF10
SMAD9		DKK3
SLC17A4		UTRN
MOB4		USP6
AIF1L		ATP13A3
ANXA9		AKAP12
BCL7A		RNF149
CCDC147		APBA1
TRDN		YES1
ERBB4		RFX1
ASAH2		STK4
SLC26A8		LMO4
BEAN1		USP25
RGS17		ARL1
BHLHB9		EGR3
TTYH3		MYCBP2
HABP4		RIF1
VTCN1		ITGA3
DLEU7		OPA1
TM4SF1		SLC39A10
IL7R		GAS1
NPC1		USP7
NBEAL1		BAZ1B
CCNT1		CORO1C
DVL2		GOLGA2
PDE1A		CASD1
DNM3		LRRTM4
SLC4A4		SMARCB1
LTBP2		GFPT2
PDE12		RABGAP1
CPNE3		WNK1
HAPLN1		TSHZ3
NAB1		FYTTD1
SMIM3		UBXN7
CLDN12		SMARCAD1
SLC22A23		ID4
SLIT2		HIC1
BIVM		ZNF236
SCARF1		FGF7
SHISA5		USP12
CCNF		ANTXR1
SAMD4B		ARHGAP29
SUV420H2		CRISPLD1
PARVG		BNC1
TMEM82		ELAVL1
TRPC5		AKAP6
EPB41L1		LPCAT3
DISP2		ACCN4
FAM107B		FAM19A5
EYA3		GRHL1
RP11-156E8.1		DPP6
KIAA0753		FRMD4B
ANKRD13A		APC
AQP4		WNT16
ZNF541		UBE2F
PDE3A		WDR26
PPP3R2		TNRC6A
CARF		CPEB2
ZNF2		IRF4
EFEMP1		SP8
VWA5A		RRP15
HSPE1-MOB4		ETNK1
PRMT10		CCNY
LZTS3		CTBP2
SLC25A23		ATP2A2
PHKA1		DACH1
RNF38		KIAA0494
IDS		AFAP1
LRP11		KLF6
SLC8A3		ZFHX4
PDP2		ZCCHC24
ENTPD3		CREBBP
AC004466.1		TIAL1
RAB40C		ATRX
RNF14		CREB1
C19orf44		POU2F1
FGD1		PRKCE
ZNF25		PURB
PCDH12		SORL1
ESCO2		SP1
NCKAP5L		CUL3
SRCIN1		HDAC4
R3HDM2		LARP4B
NKX3-1		C14orf101
HOXA11		CPEB4
PRKCG		GRIN3A
ADRBK1		TSHZ2
ADCY6		PRICKLE2
HNMT		ZC3H12B
LURAP1		C6orf174
ANO7		SLC6A17
CLVS2
RORA
SLC17A8
LIMK2
SPATA2L
CHAD
DISC1
CHRDL1
AC006486.1
ST8SIA4
GLCCI1
RHOBTB3
RAB30
ARNTL2
ITPRIPL2
PANK3
KANSL1
VPS13A
PRKAR2B
SV2C
RBM39
UTP11L
MGAT5
ERGIC1
Z98049.1
ADO
IRF4
SLC39A14
PRKCA
ANKMY2
C18orf63
NRCAM
HOXC11
YES1
TTLL3
ELAVL2
EPSTI1
SPOCK2
CEP120
CHD8
REPIN1
UBE2F
NIPSNAP3B
SPATA2
ZCCHC16
FAM71A
RAB3B
C8orf82
RELT
PRDM6
SYNPO
HDGFRP3
RAB11FIP3
PRKAR1B
CSNK1A1
NPTX2
ORC2
FGF16
MEIS1
KDM5D
QRICH2
RCBTB1
ETS1
FAM168A
NTNG1
TRIM71
ATP6V1G2
SNX27
CAMSAP1
ATG9A
FBXO27
NRXN3
KIAA0922
CBX5
MRVI1
NHSL1
PNMA3
AC010441.1
RGMA
ITGA11
CEBPA
RBM11
CDV3
FRRS1
IKZF1
YKT6
TSHZ2
FIBCD1
RNF168
CRELD1
GIPC3
CTC-432M15.3
LRRC10B
ADCYAP1R1
AC068987.1
PKD2
ACPP
SLC10A2
DUSP19
GTDC1
SLC16A2
CSF1
OLFML2A
ANKIB1
CD99L2
EPHB4
C20orf144
CLDND1
TMEM51
PAK2
PRKAG1
KNCN
SV2B
BRPF3
ACSL6
ZC3H4
CDK18
TEAD1
ZC3HAV1L
ACVR1C
FAM89B
RFX7
SLC5A3
DTX4
UBL3
TP53INP2
PARD3B
ADCY2
SNX33
EAF1
CACNB1
LRRC20
CNIH2
ARHGEF26
SULF2
GALNT2
SSTR1
FAM217B
NLGN1
DCUN1D1
LASP1
LETM1
SYT12
C2orf43
HCN1
PAQR8
TRIP6
TCF12
PPM1L
VPS13B
GTF3C4
CDK19
GPR161
STON2
PPP2R1B
PEX5L
METTL9
PPP6R1
H2AFX
HPCAL4
RIN2
KIF5C
PALM2
C6
POU2F1
UNK
GGPS1
CAMK2D
MYBL1
TMEM132D
KIAA1033
ATP1B2
SSR1
KLF9
TRIM14
DGKH
LIPH
KCNN3
SCRT2
GNB1L
MYO9A
CDH12
ATXN7
SRC
DMBX1
MAT2B
ADCK1
AP1B1
ACTR2
BHLHA15
KIAA0087
ARHGEF6
CPA4
ATG9B
PTPRT
CCDC68
RPS6KB1
SGCD
CNTN5
JPH4
TEF
SLITRK1
RNF185
ARHGAP12
CCDC64
POM121C
HSPA4L
ZNF398
FBLN7
PHF12
PROX1
EXOC7
DNAJB12
CAMK2A
NKX2-3
RIC3
NCAM2
CYTH3
CPEB2
BLOC1S5
PPFIA1
CALN1
CST9
ZNF687
KIAA1324L
DHCR24
CYB561D1
CD200
ZFAT
DNAJC10
PXMP4
AGO2
STAC
ATP1B4
WDR13
SLC34A1
RAPGEF6
C16orf52
CAPRIN1
SETD7
RDH11
TRIM44
IRS2
ST6GAL2
C12orf49
NR3C1
CLDN1
UBN2
KIAA2022
CBX7
THRB
ALDH6A1
KLHL3
MOB1B
CHL1
ADAM12
PRLR
MAPK4
KLF12
AAK1
ARL4C
C15orf39
SYNGR3
PCDH11Y
BCAS1
PCDH11X
ZMYND11
NDOR1
ZNF143
NDST1
SEPT11
KLHL35
GPR64
ZKSCAN1
GRHL1
CABP7
RORC
KCNJ1
H3F3B
DHDDS
LOX
RPS6KA3
PALM
SH2D4B
C9orf47
REXO1
KLRC4
ZNF445
NBEAL2
KLHL29
RAB14
CDR1
CAB39
IGF1R
DNAJC27
PLXDC2
GJA5
GPR63
STK32B
TLL2
MTBP
TRIM66
KLK13
KPNA6
HIVEP3
AMMECR1L
SLC18A3
TNFRSF1B
RNF144B
HIF3A
TNNI1
NR6A1
CYGB
CYTH1
ZFP30
C20orf196
LTBR
TRANK1
TNFSF15
PRKRIR
TMEM86A
KANK4
TRPV2
IGSF9B
INIP
TBL1XR1
ALX1
CDC42EP3
MAN2A1
LDLRAD4
UBALD1
MAPKBP1
FAM124A
SYNJ1
SLC25A36
VAT1
TEX19
XK
STX17
TMEM64
NRXN1
HMGXB3
COA5
GABBR2
STK16
RUFY3
GNAL
CELF1
NRAS
SPRY3
SYDE1
MN1
TRIM67
CNDP1
LDHD
ATPAF1
SSX2IP
PVRL3
SCG3
DACH1
PTPRM
RAD54L2
BTAF1
CHRNA2
C7
FAM126B
ZNF704
PTPLB
AGO4
USP14
CLOCK
NAA11
WDR77
CTBP2
IFNAR2
FAM76B
SYT7
NFASC
TMEM206
CEP76
APBA1
DAZAP1
TOR1AIP2
EIF5A2
SLC35F6
MAP3K3
FMNL3
PELI2
ZBTB41
SYT11
UBOX5
RORB
RNF24
TANC1
RASSF6
E2F1
AC007375.1
GNG4
NOS1AP
C1orf106
UNC119
UNC79
SOX12
MGRN1
KMT2A
NKAIN2
SPTLC2
NACC2
ATXN3
PDE10A
ZFP2
SEMA3D
FHDC1
KIAA1671
SNPH
ABCF3
DIO2
TAOK1
ZMAT3
UBE3A
ZNF641
MYCBP
GABRB3
U2SURP
NDUFS1
ZC2HC1C
SAMD8
C14orf180
IGDCC3
LRRC15
SNTB2
ARIH1
GPR123
PXN
ZKSCAN8
NT5C2
KCNQ3
ESR1
TMEM63C
KCNJ5
ALDH1L2
PYGO1
ZNF618
TRPM3
SCN4A
CHRNA7
PRELID2
ITGA1
ATOX1
KIF11
NPAS3
ONECUT2
SEMA5A
RNF152
FGF11
MED1
GFRA2
AQR
RBM20
MKLN1
JMJD1C
BTD
SRGAP2
CPT1A
PHF21B
NFIA
NOD2
STOX2
PPIG
GRINA
MAP2K7
XPO4
FOXJ3
ZBTB7A
STX6
WHSC1L1
OSR2
ASCC1
AMOTL2
ATP7B
ZNF740
SPNS2
CSDC2
EFNB2
EFHD2
IL10RA
NOP9
TMEM194A
GAD1
DUSP16
ZADH2
LPHN3
PAX5
PEG3
EREG
TREML4
DNAJC12
NPBWR1
TBX2
OGFRL1
ABCA13
STYX
ZBTB44
DIP2C
RAPH1
MMP24
PTPN11
BAZ2A
FKTN
RPF2
TRABD2B
CFL2
B3GALT1
ROBO1
NCS1
PRKACB
GAN
KSR2
ST3GAL1
EPT1
NCDN
CTNNA3
XYLT1
CNNM2
LPHN1
NFAT5
KIAA0907
NR0B1
FAM73A
EIF3M
LRRC8B
BHMT
UBXN2A
FGD4
C1orf116
AKTIP
TEC
GCC2
CD2AP
GRK6
ARHGEF18
BSDC1
C6orf223
FOXD3
CBLN2
SHANK2
RNF217
MUC5B
STON1
MRO
BICD1
CPEB4
CBLB
RBMS2
BMPR2
PERP
AGO1
ADAL
PTPLAD2
ARHGAP26
WIPF3
SNED1
SRRM4
FAT3
TMEM127
AK5
MTSS1
PPP1R16B
PPM1F
TAS1R3
SORBS1
PBX1
PAX7
TAOK3
HMGB1
NR2C2
ITGB8
MARVELD1
FRS2
SLC35C2
CYP26A1
WDR26
NAPG
WDR81
KCNJ6
WNT5A
CC2D1B
TRIM25
PLEKHM3
FGF2
CDYL2
RP11-268J15.5
PAQR5
ZBTB37
WDR52
SIRPA
ZNF629
SLC16A7
USP31
SEPT8
ARHGEF7
LAMC2
ATRNL1
RAD18
IL17RA
FGF12
RAB10
GJA9
PIK3R3
CSRNP2
PPM1K
MMAA
ANKRD50
SLC8A1
GRAMD1B
PPP6C
SPATA18
AFF1
ZMIZ1
CACNA1E
SEZ6L
CASK
MXI1
ZFHX4
KIF26B
SEMA4B
FREM1
ARHGAP32
ENPEP
PLXNA1
ZNF862
CNNM1
CHTF8
NIN
VPS53
UHRF1BP1L
SH3BP2
RHOQ
ABHD13
JAZF1
GAS7
MAT2A
UBN1
JPH2
PLEKHO2
SNX12
CEBPD
KCNC3
UBXN7
ST7L
KIAA0226
BMP3
CDC73
IGF1
PRPF40A
FAM13B
SLC19A1
GK5
BBX
STK35
LARP1
GRIK3
PDGFD
KEAP1
DPYSL3
SREK1IP1
WDR41
PRDM10
PFKFB4
AC007040.11
PLEKHH1
ARPC4-TTLL3
TIMP4
AMIGO1
SMARCC1
MTMR9
PSAPL1
SLC6A5
SGPL1
HEMK1
ARIH2
MAML1
SH3D19
CREB5
KIAA1430
C9orf9
KIAA1549L
CYLD
MYNN
CENPP
TSC1
EEPD1
SCLT1
FOXP4
PDZD2
NT5C1A
PTPN14
LRP10
SPRED2
NAPB
GCFC2
POU3F3
AMER1
ACTBL2
ZSCAN25
COQ7
UBA6
TULP4
KIAA0226L
PHKA2
AMOT
STXBP6
CSRNP3
ZNF831
ELAVL1
FASTKD2
TAF4
TPRG1
ADARB2
GLYCTK
RET
TET2
ANK2
BACH2
PRUNE2
NTM
CDC37L1
ONECUT3
CEP170B
ANKS1B
ABL2
PPP2R5E
C14orf93
FAM46C
TANC2
FAM131B
ARHGEF11
PSMG1
TBC1D14
SLC24A4
TSLP
SLC25A53
RAB3IP
SHISA6
NPR3
GNAI3
CTNND2
POLR3D
TCTN2
VSNL1
BCL9L
C5orf51
FMN1
ZNF248
SGMS2
ATRX
HEXA
PRKD3
TIMP3
SCN2A
ISM2
MLLT3
MIPOL1
CDS2
FAM179B
TAF2
TMEM120B
NPM1
MSANTD3
MBOAT2
RAB11FIP5
PIK3CA
FUBP1
EHD4
STAT3
USP15
ZWINT
RANBP10
PTPN9
IRS1
DBP
KCNK1
ZDHHC21
SOS1
FAM58A
BMP2
ANKRD52
NACC1
CHD6
SEPN1
RASA3
RCC2
FAT2
LRRK1
GJD3
PHLPP2
FYCO1
KCNA1
FBLN2
OBSCN
SCRT1
SDK2
PRKCB
SASH1
MYRF
PRICKLE2
SLC36A1
CRTC3
PARP14
LPP
TXLNA
GDNF
NPTXR
SETD1B
NEURL1B
PCDH19
TGFBR3
KLF13
HTR2C
CHD2
SOGA3
XIRP1
TMEM186
IKZF3
LRRC58
AACS
PSKH1
VKORC1L1
GNG10
ZSCAN2
LAMC3
ELK4
ZSCAN29
EXPH5
GLI3
JHDM1D
STK10
STT3A
KIF13A
SAP30L
PPP4R4
PIK3R1
PTCH1
ZNF579
ENTPD1
FBXL18
KCNB1
XPNPEP3
BCL2L11
SDHAF1
DIAPH2
C1orf95
ZNF592
LGALSL
KMT2C
FGF1
MAP3K9
DPY19L3
MAPK1
LGI2
GUCY1A2
UNC5C
REV1
PPARGC1B
LEF1
DNAJC25-GNG10
IGF2R
DNAJC25
P2RY2
RPRD2
FSTL4
VCPIP1
TTC9
TNRC6B
THSD4
KCNH5
PTBP2
NEGR1
EXT2
NMNAT2
N4BP1
GMPPB
CSRNP1
HNRNPD
LRP6
RABGEF1
TOLLIP
STRIP1
VGLL3
ZNF274
RPH3AL
WDR72
AGO3
PCYT1B
GDF5OS
DEF6
FAM204A
APPBP2
MOCS2
SUGT1
ZFHX3
TRPV3
RNFT2
SLC7A11
ORC1
CEP78
CORO2A
MAPK6
DMRTA2
TMEFF2
GNAI1
SPAG9
PARG
C7orf49
C12orf4
MBNL3
PDK3
PLXNA4
CREBBP
ZNF334
DDN
C7orf73
RAB3GAP2
PANX1
KDM5B
MTA3
UBR3
PDE7A
NABP1
PHC3
FADS1
ACOX1
ANO5
HFE
CEP85L
GALNT4
TFAP2C
NLRC5
ZNF609
DAGLA
POC1B-GALNT4
KBTBD11
ZDHHC8
SCN8A
MLEC
GALNT10
KLHL18
TUSC3
CNKSR2
ARFGEF2
BZW1
RBM23
CDH6
HNRNPU
BCORL1
DLG5
NDFIP1
SEL1L
EFHC1
CEP68
CCBE1
COL4A4
ACVR2B
UGT3A1
IKZF2
MRPS11
CDC42BPA
TXNL4A
CHD3
C14orf132
WWC2
KIAA0020
ALKBH1
FBXO32
PPIE
DDX46
SEC63
SDC3
NFATC4
CAMK4
RDH5
DNMT3A
PLAGL2
ZNF148
REPS2
CCDC171
KLF8
NTPCR
ARL4A
VAMP4
NSUN4
LIN7A
SMIM12
LMTK2
LHX9
PTPRE
TMEM184B
EFCAB2
APOA1
RPP14
ABI2
DGKI
HNRNPUL2
CUL4B
DNAJC18
YAP1
DR1
CISD1
IPO9
PPCS
DNAL1
MAGIX
NSD1
TRIM24
SBNO1
ZFP14
MTDH
ADAMTS15
CADPS2
CNP
BRIX1
MYEF2
GDF7
SMAD2
SPTB
STRBP
PPAPDC1A
MYPN
TFDP2
SGIP1
PAOX
CLCC1
ADRBK2
KIAA1958
DAK
UBE2N
TSPYL1
DOCK5
DCTN6
MARC1
SMNDC1
SYK
CYTH2
ARRB1
TLN2
TMEM136
CPVL
C9orf156
COA4
ATF6
CLMN
ERG
PACS2
FXR1
ABCG1
AK1
MMAB
RRAGD
COPG1
ULK2
FAM175B
LIMD1
SESN3
DZIP1
USP3
DPM1
CREB1
CYB5R4
BTF3L4
GRHPR
GPR39
METTL10
LMOD1
ADARB1
BTBD1
TNFRSF11A
XRRA1
BMPR1A
CNKSR3
SLC30A9
NUFIP2
IWS1
CADM1
SLITRK4
CREM
RPP30
MON2
SARM1
PAPOLA
VAMP8
GADD45GIP1
HOXA3
AIG1
NIPA1
CSTF2
CPS1
GRK5
ITGB3BP
ZMAT2
IGSF10
UQCRB
CHSY3
CAMLG
FYTTD1
ARL3
ACP6
SESTD1
TPBG
NEBL
IMMT
AGPS
NFYB
TMEM106B
UQCRQ
MTHFR
GPRC5A
PKIA
VIL1
NUDCD2
GDAP2
TM9SF3
SCAMP1
WDR1
DDX53
RAB18
SCN9A
BACE1
REEP3
ZNF226
RAB32
DVL3
RAP2A
SCOC
PLAA
CABP5
C14orf119
SIK2
SIPA1L1
STX7
MCMBP
EIF4E3
KIAA1429
TCF23
WHAMM
TARS
MCTS1
HOXB2
TPRG1L
SZT2
NDUFAF4
LSM10
TLR8
RAB4A
PDK1
FTO
DUSP1
SIX1
VPS35
EIF4E
PPBP
CNTNAP5
PLN
OBFC1
NCF1
OAF
CDC7
MBL2
C10orf71
KCNJ13
YIPF4
TMEM252
KLHL36
XIRP2
PPP1R3A
SF3B3
RGS6
RAP2B
NDUFC2-KCTD14
NPFF
DCUN1D5
LETMD1
AC005003.1
ROS1
HIF1A
KLHL30
CCS
FHL5
CCR7
GABRB1
CD180
GNRHR
RP11-793H13.10
ADORA3
SF3B2
HSPB3
GTF2H5
APOL3
MYOM2
PON1
COLEC10
ABCB11
SCML4
DNAJB1
GPANK1
BAZ2B
C1orf35
ZBTB20
DCC
NCKIPSD
HBS1L
UNC5CL
PSMB9
ATG7
GRIN2A
DSTN
TP53BP2
HSD11B1
S100A16
SNAP25
TP53RK
PDZD11
COL26A1
KARS
CARHSP1
HEYL
ST20-MTHFS
KY
MURC
NDNF
DDRGK1
KMT2D
DAP
DNAJC15
NFIB
FANCF
UCHL3
C16orf45
THBS2
YAE1D1
C19orf12
KLF2
PTPLA
GPC6
RBM14
KCNC1
METRNL
SLC2A9
MOB1A
ERCC8
FOSL2
ZBTB14
DENND2D
MTHFS
NETO1
CELF3
SH3TC2
ANGPTL3
ZNF189
WAC
CAP1
FAM91A1
SORCS2
PTPRC
SYNPO2L
AP3M2
EIF3A
